# Supplementary material for: Targeted Next-Generation Sequencing-Based Multiple Gene Mutation Profiling of Patients with Rectal Adenocarcinoma Receiving or Not Receiving Neoadjuvant Chemoradiotherapy
Source: Int J Mol Sci. 2022 Sep 8;23(18):10353. doi: 10.3390/ijms231810353 (PMC9499649; doi:10.3390/ijms231810353)
Supplement: Supplementary file 1 [file ijms-23-10353-s001.zip]

Archive with 1 entries (1 files):
- ijms-1910530-supplementary.pdf
